# Supplementary material for: Solution Structure of the Broad-Spectrum Bacteriocin Garvicin Q
Source: Int J Mol Sci. 2025 Aug 14;26(16):7846. doi: 10.3390/ijms26167846 (PMC12386314; doi:10.3390/ijms26167846)
Supplement: Supplementary file 1 [file ijms-26-07846-s001.zip]

Archive with 1 entries (1 files):
- ijms-3748769-supplementary.pdf
